# Supplementary material for: A simulation model to predict the most efficient way to utilise operational resources when vaccinating badgers against bTB
Source: PLoS One. 2026 Jul 27;21(7):e0354329. doi: 10.1371/journal.pone.0354329 (PMC13405079; doi:10.1371/journal.pone.0354329)
Supplement: S3 File — (XLSX) [file pone.0354329.s003.xlsx]

## Sheet: Figure 1 (factor effect)
Fig 1. Number of infected badgers in core controlled area. V11 solid line, V12 dotted line, V13 dashed line, BAU long dashed line.
POP	high	high	high	high	high	high	high	high	high	high	high	high	high	high	high	high	low	low	low	low	low	low	low	low	low	low	low	low	low	low	low	low	high_cull	high_cull	high_cull	high_cull	high_cull	high_cull	high_cull	high_cull	high_cull	high_cull	high_cull	high_cull	high_cull	high_cull	high_cull	high_cull
PREV	high	high	high	high	high	high	high	high	low	low	low	low	low	low	low	low	high	high	high	high	high	high	high	high	low	low	low	low	low	low	low	low	high	high	high	high	high	high	high	high	low	low	low	low	low	low	low	low
TRAP	med	med	med	med	med	med	med	med	med	med	med	med	med	med	med	med	med	med	med	med	med	med	med	med	med	med	med	med	med	med	med	med	med	med	med	med	med	med	med	med	med	med	med	med	med	med	med	med
DOI	1	1	1	1	3	3	3	3	1	1	1	1	3	3	3	3	1	1	1	1	3	3	3	3	1	1	1	1	3	3	3	3	1	1	1	1	3	3	3	3	1	1	1	1	3	3	3	3
STRATEGY	BAU	V11	V12	V13	BAU	V11	V12	V13	BAU	V11	V12	V13	BAU	V11	V12	V13	BAU	V11	V12	V13	BAU	V11	V12	V13	BAU	V11	V12	V13	BAU	V11	V12	V13	BAU	V11	V12	V13	BAU	V11	V12	V13	BAU	V11	V12	V13	BAU	V11	V12	V13
Parameters	POP HI, PREV HI, DOI1				POP HI, PREV HI, DOI3				POP HI, PREV LO, DOI1				POP HI, PREV LO, DOI3				POP LO, PREV HI, DOI1				POP LO, PREV HI, DOI3				POP LO, PREV LO, DOI1				POP LO, PREV LO, DOI3				POP HC, PREV HI				POP HC, PREV HI, DOI3				POP HC, PREV LO				POP HC, PREV LO, DOI3
Year	Fig 1A				Fig 1B				Fig 1C				Fig 1D				Fig 1E				Fig 1F				Fig 1G				Fig 1H				Fig 1I				Fig 1J				Fig 1K				Fig 1L
100	93.5444	93.5444	93.5444	93.5444	89.7333	89.7333	89.7333	89.7333	22.1	22.1	22.1	22.1	24.9778	24.9778	24.9778	24.9778	61.3222	61.3222	61.3222	61.3222	63.4889	63.4889	63.4889	63.4889	19.7444	19.7444	19.7444	19.7444	20.6111	20.6111	20.6111	20.6111	20.5111	20.5111	20.5111	20.5111	19.6556	19.6556	19.6556	19.6556	5.32222	5.32222	5.32222	5.32222	5.85556	5.85556	5.85556	5.85556
101	92.7	90.1556	90.1	90.9667	90.2111	87.3111	88.0667	86.8444	21.8778	21.4667	21.3444	21.6333	24.2778	24.4111	24	24.2889	61.0444	59.8556	59.4333	60.3333	63.4444	62.5444	63.4	61.3889	19.9333	20.1889	20.3333	20.2	20.8111	20.1778	20.2222	19.6333	21.9556	21.9111	22.1111	22.2556	21.9	21.8667	21.2222	21.8889	6.17778	5.8	6.12222	5.93333	6.57778	6.45556	6.45556	5.97778
102	93.7333	83.6444	83.8222	85.5333	89.9889	77.1333	81.0667	79.6222	21.7667	19.3556	20.0222	20.5222	23.5444	21.7444	21.9889	21.9778	61.6	55.5556	55.0889	57.4	62.6556	56.9556	59.7333	57.6222	19.8333	18.2444	18.6222	18.1889	21.0556	18.3556	18.2111	18.0444	23.1	22.4444	21.6556	22.2444	23.2667	20.9889	20.8778	21.9	6.58889	5.52222	5.97778	5.68889	6.72222	6.21111	6.61111	5.84444
103	93.0667	76.2889	83.9556	88.4222	89.6667	68.5444	77.1889	75.3333	21.7	17.6667	19.9667	20.5667	22.6556	19.3	19.9222	20.9778	61.3778	52.3778	55.7667	57.7667	62.7444	51.3222	55.9556	55.4	18.6778	17.6556	18.8889	18.8222	21.4667	15.9778	17.5444	17.2889	24.5444	21.7444	22.0111	23.0778	25.1556	19.8333	21.2	21.9222	6.82222	4.92222	6.08889	5.77778	7.03333	5.41111	6.05556	5.9
104	91.0333	72.8778	79.1444	86.8667	89.5111	60.4111	70.3222	70.4111	21.8444	16.2556	18.7667	21.0556	22.6111	17.2444	19.5111	19.5444	61.1111	49.2889	53.4111	57.2778	63.0444	46.7889	51.4444	54.7	19.3667	16.4889	17.1889	18.4667	21.6778	14.6333	15.8111	16.5556	25.7889	20.7778	21.5333	24.3111	27.0222	18.7889	20.8	22.7667	7.31111	5.16667	5.88889	5.85556	7.03333	4.92222	6.01111	5.86667
105	91.7111	67.2667	79.0889	81.8111	89.1778	55.1556	68.4889	66.3111	21.6111	15.4444	18.6667	19.4222	22.8778	16.1889	19.1889	17.9667	60.9111	45.8778	53.4	52.9111	62.2333	41.5222	50.1222	48.9556	18.9222	15.4556	17.4889	16.8556	22	13.6667	15.1111	15.2556	27.2556	20.2444	23.6	23.1556	28.7778	18.4222	21.1	22.4889	7.6	5.06667	6.03333	5.83333	7.13333	4.25556	6.42222	5.62222
106	93.4	66.3444	75.0444	82.3222	89.8667	51.9	62.4	64.5667	22.6222	15.4444	17.3333	20.1	22.8333	14.5667	16.7	17	61.4444	45.1444	50.1111	54.2	61.8556	39.1222	47.0889	47.5667	19.3889	15	16.6333	17.0222	22.7111	12.9	14.1222	14.9444	28.0667	20.6222	22.8667	24.3111	30.6111	18.5667	21.1444	22.6222	7.93333	5.22222	6.1	6.47778	7.23333	4.05556	5.73333	5.26667
107	93	68.2778	76.4889	82.2111	90.9667	51.0778	60.9111	62.8	22.5444	16.7556	17.7778	19.8222	23.6889	14.2667	16.1667	16.2111	60.5333	46.8	51.6444	53.8778	61.3111	38.4444	44.6778	46.8111	20	15.8556	16.6222	16.6222	22.5	13.3667	13.4222	14.2444	29.7333	23.2667	23.7667	25.4778	31.8667	18.7333	21.2222	23.2111	8.35556	5.04444	5.97778	6.95556	7.54444	3.85556	5.54444	5.21111
108	93.6889	68.6889	72.7556	76.8111	91.2222	51.2778	56.7889	59.9889	23.2556	18.3556	16.7444	18.5889	23.7	14.4778	14.3889	14.4222	59.4667	46.8667	48.0222	50.7	60.8889	39.0556	41.7889	44.0778	19.7889	16.1667	15.5778	15.9556	22.0333	13.4556	12.4111	13.3667	32.9556	25.9556	24.1333	24.3444	33.1778	19.3111	19.9222	22.3	8.31111	5.26667	5.67778	6.68889	7.47778	3.88889	4.94444	4.43333
109	94.1778	71.3444	73.3333	79.3444	93.5778	51.8	55.2111	58.3778	23.1667	19.2889	16.8556	19.0556	23.3778	14.3889	13.5111	14.1111	59.7333	47.7333	49.4667	51.7	60.4222	39.9667	40.6333	43.1556	20.1222	16.5444	16.1	16.4444	22.0667	12.9556	11.9444	13.1333	34.2556	27.4444	26.2667	26.8778	34.0222	21.0333	19.4667	21.7444	8.17778	5.64444	5.68889	6.7	7.77778	4.11111	5.11111	4.5
110	93.0333	72.6444	70.0778	78.9444	91.6111	52.9	52.4556	57.0778	23.2111	19.3667	15.5778	18.9444	23.8222	15.2	12.7778	13.9556	59.8333	49.3	47.8222	50.6889	59.9667	41.1333	37.6444	40.8556	19.6778	15.9889	15.3889	15.7778	22.4444	13.4111	11.1556	13.4556	36.1444	29.0778	25.3333	26.6	34.7333	22.3778	19.1444	20.9889	8.54444	5.78889	5.58889	6.74444	7.84444	4.93333	5.1	4.34444
111	93.8222	73.3667	71.1889	74.3111	92.1333	56.3333	54.2667	54.8222	23.6444	19.5667	16.3778	17.5444	23.7667	16.0556	12.6111	13.1667	59.9444	50.4222	50	48.2778	60.7778	40.9333	37.1	38.5778	19.9889	16.1111	16.1444	15.4667	22.7222	14.2444	10.3778	12.9111	37.2	31.1667	27.1111	26.2778	35.8111	23.5111	19.3	19.8222	8.47778	6.66667	5.9	6.52222	7.77778	5.15556	4.82222	4.38889
112	93.4889	74.1667	72.2111	78.2222	92.0556	58.1556	54.5778	53.8222	24.2778	20.2778	16.8	18.7	22.9333	16.5333	12.5444	13	59.2222	50.1778	50.5	51.1889	61.5889	42.2667	37.2667	38.5111	19.9222	15.8667	16.5444	16.0444	22.6556	14.8333	10.4889	12.8778	37.7111	30.6667	29.0889	28.8556	37.2333	25.7889	18.9778	20.8444	8.97778	6.84444	6.31111	6.66667	7.67778	5.4	4.71111	4.46667
113	93.9556	76.9111	73.1	78.9556	92.8556	58.7111	57.7556	52.0111	23.6111	21.2222	17.1667	17.8111	23.0556	16.0556	13.5333	12.8111	59.8333	51.2667	50.8333	50.9556	61.6556	43.9667	38.4778	38.3222	20.6667	15.9	16.9333	15.9444	22.9889	15.3444	11.2333	11.8556	39.2889	31.2889	31.0333	29.8111	38.0667	28.3667	19.6556	20.3333	9.15556	7.22222	6.57778	7.41111	7.68889	5.53333	5.33333	4.2
114	92.5444	76.9	75.2889	73.3222	93.6111	59.9111	60.4556	49.1778	23.1556	21.6111	16.8222	17.4556	23.1444	16	14	12.5222	59.0444	52.8111	52.7333	46.9111	61.9	44.6667	39.9889	36.1778	21.3778	16.3778	16.1444	15.0444	22.7667	15.3	11.6333	11.1444	40.9333	33.6333	32.6333	29.6667	39.6	29.7333	21.5667	19.9667	9.73333	7.46667	7.16667	6.66667	7.74444	5.64444	5.54444	4.04444
115	92.5333	77.7111	75.0222	76.5556	93.5333	61.8333	62.2778	48.0333	21.6667	20.9778	16.2222	17.6111	23.5	15.6444	13.9889	12.6778	59.4667	53.3	53.9444	48.4111	62.7889	45.0444	41.3333	35.2778	21.2	16.3667	16.8222	15.6222	22.9222	15.7	11.8111	10.8778	41.8778	35.4222	33.8556	30.3222	41.8444	30.5556	23.8	20.3333	10.3111	7.8	7.42222	6.7	7.51111	6.4	5.81111	3.96667
116	93.1	78.9111	75.8778	76.5778	93.6889	63.0222	64.0333	47.4	21.4222	20.9444	16.8333	17.3889	23.4444	16.3667	14.5667	12.7111	60.9444	53.1222	53.9	49.9	62.1556	47.1111	43.3889	35.5222	21.2333	16.6778	16.5222	15.6111	23.2333	15.6111	11.8222	10.9222	43.2222	37.0333	35.7889	31.5556	43.3222	32.7667	26.2778	21.0444	9.6	7.16667	7.17778	6.62222	7.66667	6.4	6.47778	4.31111
117	93.3111	79.2333	76.6111	78.9111	93.5667	65.9889	64.1778	50.7	21.6333	21.0556	17.5222	17.1111	23.2	16.9	14.6444	13.6333	61.3556	53.0556	53.9444	50.4111	62.3889	46.7	44.6222	36.9889	20.9111	16.2444	16.1222	15.4333	23.2778	16.0889	12.0333	11.2111	43.0889	38.3889	38.5444	32.9	44.2778	34.8	27.7667	22.0889	10.0667	7.33333	7.42222	6.72222	8.5	6.38889	6.07778	4.53333
118	94.1778	78.7111	78.6778	82.3667	93.7333	68.7444	64.9889	52.4333	21.4111	20.7889	17.9	17.7111	22.9667	16.6889	14.8333	13.1889	61.0222	54.9	56.2111	49.8	62.1	47.5667	44.6556	38.2444	21.2111	16.8444	16.3778	15.5111	22.3556	16.4444	12.4667	11.5444	45.9667	39.3222	40.0556	34.0556	44	37.2	29.4444	24.6222	10.4	7.14444	8.21111	7.58889	8.67778	6.46667	6.1	5.28889
119	93.9	78.5222	78.8889	83.3	93.9889	69.2333	66.8333	54.8	22.2889	20.7667	17.5333	17.3444	22.6	17.2111	14.8333	13.5111	60.4889	53.8444	57.3333	49.3111	62.8667	48.6333	45.7222	39.0333	21.9222	16.9778	17.0222	16.0556	21.8778	16.8222	12.4222	11.7667	46.3556	41.6111	41.5889	36.0333	45.5667	38.5444	30.7778	26.1778	10.8333	7.24444	8.52222	8.03333	8.57778	7.02222	6.92222	5.72222
120	94.6	78.9444	77.7111	84.0333	94.4444	70.7778	67.9444	56.3556	21.6333	20.3	17.7444	17.3	23.5	17.5444	14.7889	13.9333	60.4667	55.6556	57.6778	51.1333	63.8667	49.4333	47.3778	40.9444	20.7444	17.5111	16.5222	17.0222	22.2222	16.6556	12.7667	12.3222	46.6222	43.1778	42.8889	37.8333	46.8889	40.2889	33.4333	26.3111	11.2556	7.58889	8.55556	9.02222	8.54444	7.22222	7.15556	6.14444
121	93.8556	79.2	78.9444	85.5889	94.1	71.1444	69.5778	57.3111	22.1111	19.4556	17.9667	16.5556	23.3889	17.2778	14.7111	14.5	59.9222	54.7556	57.5111	50.0444	65.0889	50.2222	47.1667	42.3778	20.4111	16.8889	17.2444	16.1333	22.3333	16.6667	13	13.0667	47.8556	45.0778	44.1333	39.2333	48.1111	41.6222	33.9444	26.7556	11.8667	8.46667	8.57778	9.1	8.9	7.46667	7.4	6.67778
122	92.0444	80.7889	80.7	86.2222	93.5667	71.5444	69.9111	58	21.7556	19.2556	17.6778	16.2889	24.4778	17.3	14.1556	14.8778	61.3222	53.8556	57.1667	50.7444	64.2444	50.2333	47.7778	42.9444	20.6667	16.8111	17.0889	16.3556	21.4444	17.1111	12.9444	13.7556	50.3	46.6889	44.4111	40.6222	48.4333	43.5444	35.1556	28.6556	12.0333	8.17778	9.04444	9.2	9.64444	8	7.9	7.17778
123	92.1889	79.7111	81.8444	87.5333	93.8	72.0778	69.3889	58.3222	21.2889	19.5444	17.8444	16.8667	24.1556	16.8444	13.9889	14.6556	61.8222	52.8333	57.7222	50.7556	64.6	50.5444	48.7333	43.6333	21.1222	16.8889	16.8333	16.0667	21.7	17.4222	12.8667	14.2444	52.0444	46.4778	45.7	40.7	50.1889	43.1333	35.7667	31.5889	11.4	7.75556	9.9	9.34444	10.2556	8.15556	8.2	6.84444
124	91.5222	81.9	81.5556	88.2444	93.4778	73.3444	71.4556	58.0778	21.6444	20.2222	18.2667	17.3444	24.1111	17.8778	14.1444	14.4889	61.1667	53.2222	58.7778	50.7556	64.0444	50.7333	50.4444	45.4333	21.5444	16.0667	16.6889	16.3556	22.1	17.8667	13.3333	14.6444	53.9444	46.7778	46.5778	43.2889	50.7444	43.7889	36.5889	32.4	11.6778	7.83333	9.83333	9.37778	10.0111	8.02222	8.61111	6.7
125	92.9889	81.2556	81.2222	88.0444	92.3556	73.3333	71.0222	59.1111	21.9444	20.9667	18.3333	17.9444	24.0889	18.1556	14.2889	15.1	60.3	52.4111	59.5556	50.2556	64.4556	51.2333	51.6444	46.4333	22.0111	16.0333	16.7444	17.5333	21.5444	17.5556	13.6778	15.1222	53.9889	47.5222	48.4556	44.5889	52.5111	45.3222	37.5111	33.7222	12.4778	8.03333	9.16667	9.38889	10.4444	7.84444	9.08889	7.02222

## Sheet: Figure 2 (prevented)
Fig 2. Prevented infected badgers over 15 years.
Legend	V11	V12	V13	V11	V12	V13	V11	V12	V13	V11	V12	V13	V11	V12	V13	V11	V12	V13	V11	V12	V13	V11	V12	V13	V11	V12	V13	V11	V12	V13	V11	V12	V13	V11	V12	V13
Legend	DOI1	DOI1	DOI1	DOI3	DOI3	DOI3	DOI1	DOI1	DOI1	DOI3	DOI3	DOI3	DOI1	DOI1	DOI1	DOI3	DOI3	DOI3	DOI1	DOI1	DOI1	DOI3	DOI3	DOI3	DOI1	DOI1	DOI1	DOI3	DOI3	DOI3	DOI1	DOI1	DOI1	DOI3	DOI3	DOI3
	Fig 2A						Fig 2B						Fig 2C						Fig 2D						Fig 2E						Fig 2F
POP	high	high	high	high	high	high	high	high	high	high	high	high	low	low	low	low	low	low	low	low	low	low	low	low	high_cull	high_cull	high_cull	high_cull	high_cull	high_cull	high_cull	high_cull	high_cull	high_cull	high_cull	high_cull
PREV	high	high	high	high	high	high	low	low	low	low	low	low	high	high	high	high	high	high	low	low	low	low	low	low	high	high	high	high	high	high	low	low	low	low	low	low
TRAP	med	med	med	med	med	med	med	med	med	med	med	med	med	med	med	med	med	med	med	med	med	med	med	med	med	med	med	med	med	med	med	med	med	med	med	med
DOI	1	1	1	3	3	3	1	1	1	3	3	3	1	1	1	3	3	3	1	1	1	3	3	3	1	1	1	3	3	3	1	1	1	3	3	3
STRATEGY	V11	V12	V13	V11	V12	V13	V11	V12	V13	V11	V12	V13	V11	V12	V13	V11	V12	V13	V11	V12	V13	V11	V12	V13	V11	V12	V13	V11	V12	V13	V11	V12	V13	V11	V12	V13
Num badgers	286.578	252.544	188.567	443.544	383.767	406.8	48.4444	65.0556	42.6667	122.589	129.833	130.033	163.056	137.656	127.233	278.6	265.678	264.933	47.9556	40.7333	43.6889	84.8444	103.667	93.5778	85.1444	93.8111	93.2222	142.933	171.411	157.678	33.0333	29.9556	25.8556	46.2444	38.2667	48.4444

## Sheet: Figure 3 (currently protected)
Fig 3. Proportion of badgers with immunity. V11 solid line, V12 dotted line, V13 dashed line.
POP	high	high	high	high	high	high
PREV	high	high	high	high	high	high
TRAP	med	med	med	med	med	med
DOI	1	1	1	3	3	3
STRATEGY	V11	V12	V13	V11	V12	V13
Parameters	POP HI, PREV HI, DOI1			POP HI, PREV HI, DOI3
Year	Fig 3A			Fig 3B
100	0	0	0	0	0	0
101	0.394436	0.397327	0.394863	0.393473	0.395498	0.398234
102	0.393248	0	0	0.544027	0.269461	0.273245
103	0.394425	0.393962	0	0.603725	0.495952	0.187172
104	0.395435	0	0.396042	0.556292	0.210316	0.392176
105	0.392432	0.400082	0	0.558279	0.473403	0.268419
106	0	0	0	0.307782	0.227339	0.18549
107	0	0.392608	0.391596	0.128623	0.479974	0.395116
108	0	0	0	0	0.222438	0.270496
109	0	0.39227	0	0	0.479261	0.188978
110	0	0	0.397608	0	0.225765	0.39367
111	0	0	0	0	0.15584	0.269862
112	0	0	0	0	0	0.188403
113	0	0	0.395977	0	0	0.397479
114	0	0	0	0	0	0.274493
115	0	0	0	0	0	0.191804
116	0	0	0	0	0	0
117	0	0	0	0	0	0
118	0	0	0	0	0	0
119	0	0	0	0	0	0
120	0	0	0	0	0	0
121	0	0	0	0	0	0
122	0	0	0	0	0	0
123	0	0	0	0	0	0
124	0	0	0	0	0	0
125	0	0	0	0	0	0

## Sheet: Figure 4 (multiple areas)
Fig 4. Number of infected badgers prevented across multiple areas assuming the same total human resource.
		POP	POP HI	HI	HI	HI	LO	LO	LO	LO	POST CULL	POST CULL	POST CULL	POST CULL
		PREV	PREV HI	HI	LO	LO	HI	HI	LO	LO	HI	HI	LO	LO
		DOI	DOI1	3	1	3	1	3	1	3	1	3	1	3
		Two areas sequentially	484.489	733.367	90.0444	200.578	277.478	456.633	77.8111	142.056	135.456	226.811	55.4111	73.9667
		Two areas near-concurrently	486.567	740.078	110.356	248.678	267.933	509.2	78.5444	198.533	179.6	324.744	57.0222	72.0333
		Three areas squentially	561.978	833.478	110.356	226.578	321.133	514.944	88.5	162.3	150.978	249.556	63.4333	81.2111
		Three areas near-concurrently	511.5	1096.44	114.378	353.044	341.467	711.067	118.122	251.8	245.289	408.978	67.2778	111.8

## Sheet: Figure 5 (pErad)
Fig 5. Probability of disease eradication (zero infected badgers in the core area). V11 solid line, BAU dotted line. POP HI circles, POP LO cross, POP POST CULL squares.
Fig 5A
Parameters	POP HI, BAU	POP P-C, BAU	POP HI, V11	POP LO, V11	POP P-C, V11
POP	high	high_cull	high	low	high_cull
PREV	low	low	low	low	low
100	0.12	0.11	0.12	0.15	0.11
101	0.11	0.15	0.13	0.15	0.14
102	0.13	0.16	0.12	0.16	0.14
103	0.13	0.15	0.14	0.17	0.17
104	0.14	0.16	0.15	0.18	0.15
105	0.15	0.16	0.14	0.17	0.16
106	0.14	0.16	0.15	0.18	0.23
107	0.14	0.19	0.18	0.19	0.26
108	0.14	0.17	0.18	0.19	0.25
109	0.14	0.18	0.18	0.18	0.26
110	0.14	0.2	0.18	0.18	0.29
111	0.15	0.19	0.18	0.16	0.28
112	0.12	0.23	0.17	0.18	0.3
113	0.13	0.2	0.16	0.21	0.27
114	0.11	0.2	0.16	0.17	0.29
115	0.11	0.23	0.17	0.2	0.28
116	0.11	0.26	0.18	0.19	0.29
117	0.12	0.24	0.16	0.19	0.26
118	0.14	0.23	0.14	0.18	0.27
119	0.17	0.2	0.16	0.19	0.27
120	0.17	0.21	0.18	0.18	0.26
121	0.16	0.22	0.19	0.18	0.28
122	0.14	0.2	0.16	0.19	0.3
123	0.14	0.2	0.17	0.19	0.28
124	0.15	0.19	0.17	0.21	0.28
125	0.14	0.21	0.17	0.2	0.3
Fig 5B
Parameters	POP HI, BAU	POP P-C, BAU	POP HI, V11	POP LO, V11	POP P-C, V11
POP	high	high_cull	high	low	high_cull
PREV	low	low	low	low	low
100	0.16	0.12	0.16	0.09	0.12
101	0.15	0.11	0.18	0.1	0.11
102	0.15	0.13	0.15	0.12	0.13
103	0.16	0.13	0.17	0.11	0.15
104	0.16	0.15	0.18	0.13	0.17
105	0.16	0.15	0.16	0.1	0.21
106	0.16	0.17	0.18	0.11	0.25
107	0.16	0.18	0.18	0.11	0.26
108	0.16	0.2	0.16	0.12	0.28
109	0.16	0.22	0.18	0.12	0.27
110	0.17	0.21	0.18	0.12	0.26
111	0.18	0.21	0.16	0.15	0.27
112	0.18	0.2	0.17	0.14	0.26
113	0.17	0.21	0.19	0.14	0.23
114	0.17	0.23	0.18	0.13	0.24
115	0.17	0.22	0.2	0.12	0.24
116	0.17	0.2	0.17	0.12	0.28
117	0.16	0.21	0.18	0.14	0.28
118	0.15	0.24	0.2	0.14	0.29
119	0.17	0.24	0.2	0.16	0.3
120	0.15	0.26	0.19	0.14	0.28
121	0.16	0.25	0.18	0.15	0.28
122	0.16	0.24	0.19	0.16	0.27
123	0.15	0.25	0.19	0.15	0.24
124	0.15	0.25	0.18	0.16	0.23
125	0.14	0.27	0.2	0.16	0.22

## Sheet: Figure S1-1
Fig 1. Effect of varying population density (group size), disease prevalence, duration of immunity and trapping efficacy under constant conditions
Fig S1-1A. Population density. POP HI solid line, POP LO dotted line, POP POST CULL dashed line. Other factors: PREV HI, DOI1, TRAP MED
					Fig S1-1B. Disease prevalence. PREV HI solid line, PREV MED dotted line, PREV LO dashed line. Other factors: POP HI, DOI1, TRAP MED
									Fig S1-1C. Duration of immunity. DOI1 solid line, DIO2 dotted line, DOI3 dashed line, DOI LIFE long dashed line. Other factors: POP HI, PREV HI, TRAP MED
														Fig 1-1D. Trapping efficiency. TRAP LO solid line, TRAP MED dotted line, TRAP HI dashed line. Other factors: POP HI, PREV HI, DOI1
	POP HI	POP LO	POP POST-CULL		PREV LO	PREV MED	PREV HI		DOI1	DOI2	DOI3	DOI Life		TRAP LO	TRAP MED	TRAP HI
POP	high	Low	high_cull		high	high	high		high	high	high	high		high	high	high
PREV	high	high	high		high	med	low		high	high	high	high		high	high	high
STRATEGY	V11	V11	V11		V11	V11	V11		V11	V11	V11	V11		V11	V11	V11
TRAP	med	med	med		med	med	med		med	med	med	med		high	med	low
DOI	1	1	1		1	1	1		1	2	3	999		1	1	1
100	100	65.5541	21.9266		100	47.9748	23.6251		100	100	100	100		100	100	100
101	96.3772	63.9862	23.4232		96.3772	48.4262	22.9481		96.3772	97.6536	97.3006	97.2554		96.2941	96.3772	97.6244
102	89.4168	59.3895	23.9933		89.4168	43.6394	20.6913		89.4168	88.1749	85.9584	88.0686		85.2952	89.4168	91.6855
103	81.5536	55.9924	23.245		81.5536	39.304	18.8859		81.5536	77.2964	76.3868	77.5858		76.6124	81.5536	88.1696
104	77.9071	52.6903	22.2117		77.9071	35.6574	17.3774		77.9071	71.4838	67.3229	69.3011		68.8086	77.9071	83.4185
105	71.9088	49.0438	21.6415		71.9088	32.8305	16.5103		71.9088	65.4313	61.4661	61.9314		63.0122	71.9088	79.7126
106	70.9229	48.2599	22.0454		70.9229	31.322	16.5103		70.9229	63.3382	57.838	56.8107		59.6627	70.9229	79.3681
107	72.9897	50.0297	24.8723		72.9897	32.4385	17.9119		72.9897	63.9381	56.9217	54.9555		63.4161	72.9897	79.7719
108	73.4291	50.101	27.7468		73.4291	33.3056	19.6223		73.4291	66.9777	57.1446	53.9009		66.54	73.4291	78.988
109	76.268	51.0274	29.3384		76.268	33.2462	20.62		76.268	70.5373	57.7266	52.3126		70.0439	76.268	79.665
110	77.6577	52.7022	31.0845		77.6577	33.4957	20.7032		77.6577	71.1239	58.9525	52.5286		71.1842	77.6577	78.9999
111	78.4297	53.9019	33.3175		78.4297	35.0042	20.917		78.4297	73.1902	62.7786	51.3723		73.7023	78.4297	82.1
112	79.285	53.6406	32.783		79.285	34.7666	21.6772		79.285	74.4967	64.8093	52.3126		76.6243	79.285	82.5395
113	82.2188	54.8046	33.4482		82.2188	35.9544	22.6868		82.2188	78.0163	65.4284	52.9733		76.5055	82.2188	83.4422
114	82.2069	56.4556	35.9544		82.2069	35.8	23.1025		82.2069	77.4163	66.7657	54.0152		77.6696	82.2069	83.8223
115	83.074	56.9783	37.8667		83.074	35.8119	22.4255		83.074	79.9227	68.9079	55.1207		79.7838	83.074	83.6323
116	84.3568	56.7882	39.589		84.3568	35.7762	22.3898		84.3568	79.5227	70.2328	56.4676		79.8432	84.3568	83.5135
117	84.7013	56.7169	41.0381		84.7013	35.5862	22.5086		84.7013	80.9625	73.5389	58.4371		81.1854	84.7013	83.751
118	84.143	58.6887	42.0359		84.143	35.6218	22.2235		84.143	84.9087	76.6097	58.9581		79.5938	84.143	83.5729
119	83.9411	57.5603	44.4827		83.9411	36.5958	22.1998		83.9411	85.9885	77.1545	60.2922		80.057	83.9411	84.0955
120	84.3924	59.4964	46.1575		84.3924	37.5223	21.7009		84.3924	87.9083	78.8757	62.0966		81.2092	84.3924	84.6181
121	84.6656	58.5343	48.1886		84.6656	36.287	20.7982		84.6656	89.0548	79.2843	65.0699		82.6702	84.6656	85.8059
122	86.3642	57.5722	49.9109		86.3642	37.9974	20.5844		86.3642	92.401	79.7301	67.0648		82.8364	86.3642	84.6419
123	85.212	56.4794	49.6852		85.212	37.5935	20.8932		85.212	93.7742	80.3244	68.615		83.8698	85.212	86.863
124	87.552	56.8951	50.0059		87.552	37.2966	21.6178		87.552	95.014	81.736	69.6823		85.604	87.552	89.0961
125	86.863	56.028	50.8018		86.863	37.3203	22.4136		86.863	94.3208	81.7236	71.8297		86.5542	86.863	88.7398

## Sheet: Figure S1-2
Fig 2. Effect of duration of immunity and vaccination strategy on the number of infected badgers. BAU solid line, Y11 dotted line, Y12 dashed line, Y13 long dashed line. In each case, other factor values were POP HI, PREV HI, TRAP MED.
	Fig S1-2A. Population density. POP HI solid line, POP LO dotted line, POP POST CULL dashed line. Other factors: PREV HI, DOI1, TRAP MED
					Fig S1-2B. Disease prevalence. PREV HI solid line, PREV MED dotted line, PREV LO dashed line. Other factors: POP HI, DOI1, TRAP MED
									Fig S1-2C. Duration of immunity. DOI1 solid line, DIO2 dotted line, DOI3 dashed line, DOI LIFE long dashed line. Other factors: POP HI, PREV HI, TRAP MED
													Fig S1-2D. Trapping efficiency. TRAP LO solid line, TRAP MED dotted line, TRAP HI dashed line. Other factors: POP HI, PREV HI, DOI1
Legend	DOI1, BAU	DOI1, Y11	DOI1 Y12	DOI1, Y13	DOI2, BAU	DOI2, Y11	DOI2 Y12	DOI2, Y13	DOI3, BAU	DOI3, Y11	DOI3 Y12	DOI3, Y13	DOI LIFE, BAU	DOI LIFE, Y11	DOI LIFE Y12	DOI LIFE, Y13
POP	high	high	high	high	high	high	high	high	high	high	high	high	high	high	high	high
PREV	high	high	high	high	high	high	high	high	high	high	high	high	high	high	high	high
STRATEGY	BAU	V11	V12	V13	BAU	V11	V12	V13	BAU	V11	V12	V13	BAU	V11	V12	V13
TRAP	med	med	med	med	med	med	med	med	med	med	med	med	med	med	med	med
DOI	1	1	1	1	2	2	2	2	3	3	3	3	Life	Life	Life	Life
100	100	100	100	100	100	100	100	100	100	100	100	100	100	100	100	100
101	99.0973	96.3772	96.3179	97.2443	99.3068	97.6536	96.9337	98.0403	100.532	97.3006	98.1426	96.7806	100.216	97.2554	98.7675	98.3227
102	100.202	89.4168	89.6068	91.436	100.053	88.1749	90.1213	89.788	100.285	85.9584	90.3418	88.732	101.614	88.0686	90.953	88.615
103	99.4893	81.5536	89.7494	94.5243	100.173	77.2964	83.9355	86.8151	99.9257	76.3868	86.0203	83.9525	100.635	77.5858	86.1499	86.4549
104	97.3156	77.9071	84.6062	92.8614	101.013	71.4838	79.3228	87.3484	99.7524	67.3229	78.368	78.4671	100.356	69.3011	79.9619	81.6391
105	98.0401	71.9088	84.5469	87.4569	101.32	65.4313	76.4031	81.1358	99.3809	61.4661	76.3249	73.898	100.394	61.9314	75.8704	75.0445
106	99.8456	70.9229	80.2233	88.0033	103.48	63.3382	70.0573	79.776	100.149	57.838	69.5394	71.9539	102.846	56.8107	68.3482	72.2618
107	99.418	72.9897	81.7674	87.8845	102.613	63.9381	67.671	81.5091	101.374	56.9217	67.8801	69.9851	102.757	54.9555	63.6849	71.2325
108	100.154	73.4291	77.7765	82.1119	103.999	66.9777	63.9648	76.4165	101.659	57.1446	63.2863	66.8524	103.189	53.9009	59.5044	64.7776
109	100.677	76.268	78.3941	84.82	104.853	70.5373	61.3918	76.0965	104.284	57.7266	61.528	65.057	104.041	52.3126	56.0864	60.9911
110	99.4536	77.6577	74.9139	84.3924	104.839	71.1239	59.5654	77.2564	102.093	58.9525	58.4572	63.6082	105.845	52.5286	52.6684	59.2757
111	100.297	78.4297	76.1017	79.4394	105.613	73.1902	59.2988	71.3638	102.675	62.7786	60.4755	61.0946	106.213	51.3723	50.432	54.3456
112	99.9406	79.285	77.1944	83.6204	105.533	74.4967	63.1382	69.3508	102.588	64.8093	60.8222	59.9802	105.502	52.3126	50.1652	53.2402
113	100.439	82.2188	78.1447	84.4043	105.026	78.0163	66.2978	70.244	103.479	65.4284	64.3635	57.9619	104.32	52.9733	50.0889	51.7408
114	98.931	82.2069	80.4846	78.3822	106.119	77.4163	68.5509	66.9377	104.321	66.7657	67.3725	54.8044	102.999	54.0152	49.3139	47.8653
115	98.9191	83.074	80.1995	81.8387	104.559	79.9227	70.0973	66.9111	104.235	68.9079	69.4032	53.529	104.879	55.1207	49.8983	46.2643
116	99.5249	84.3568	81.1141	81.8625	105.919	79.5227	71.9771	69.8973	104.408	70.2328	71.3596	52.8232	102.757	56.4676	50.7751	45.197
117	99.7506	84.7013	81.8981	84.3568	104.773	80.9625	72.777	70.8572	104.272	73.5389	71.5206	56.5007	103.469	58.4371	53.1004	46.3787
118	100.677	84.143	84.1074	88.0508	104.533	84.9087	75.8432	70.8706	104.458	76.6097	72.4245	58.4324	102.821	58.9581	55.1715	47.0648
119	100.38	83.9411	84.3331	89.0486	105.426	85.9885	75.9765	73.4035	104.742	77.1545	74.4799	61.0698	103.24	60.2922	57.2173	47.878
120	101.128	84.3924	83.074	89.8325	105.626	87.9083	79.8827	75.2033	105.25	78.8757	75.7182	62.8034	101.372	62.0966	58.526	50.2414
121	100.333	84.6656	84.3924	91.4954	106.546	89.0548	81.0159	77.1231	104.866	79.2843	77.5384	63.8683	100.902	65.0699	62.7446	51.2579
122	98.3965	86.3642	86.2692	92.1725	106.346	92.401	83.3356	79.1761	104.272	79.7301	77.9099	64.636	101.385	67.0648	62.0839	52.8717
123	98.5509	85.212	87.4926	93.5741	105.679	93.7742	84.5754	80.9225	104.532	80.3244	77.3279	64.995	100.546	68.615	63.9771	55.2351
124	97.8382	87.552	87.1838	94.3342	103.986	95.014	86.6151	80.4959	104.173	81.736	79.631	64.7226	102.592	69.6823	65.2224	55.7687
125	99.4061	86.863	86.8274	94.1204	106.266	94.3208	87.455	81.3625	102.922	81.7236	79.1481	65.8742	101.563	71.8297	67.5731	56.3278
